# Supplementary material for: Red Sea Bream Iridovirus Kinetics, Tissue Tropism, and Interspecies Horizontal Transmission in Flathead Grey Mullets (Mugil cephalus)
Source: Animals (Basel). 2023 Apr 13;13(8):1341. doi: 10.3390/ani13081341 (PMC10135084; doi:10.3390/ani13081341)
Supplement: Supplementary file 1 [file animals-13-01341-s001.zip]

Archive with 1 entries (1 files):
- animals-2335675-supplementary.pdf
